# Supplementary material for: Control strategies used in lower limb exoskeletons for gait rehabilitation after brain injury: a systematic review and analysis of clinical effectiveness
Source: J Neuroeng Rehabil. 2023 Feb 19;20:23. doi: 10.1186/s12984-023-01144-5 (PMC9938998; doi:10.1186/s12984-023-01144-5)
Supplement: Supplementary file 1 — Additional file 1. Analysis of the studies included in the review. [file 12984_2023_1144_MOESM1_ESM.xlsx]

## Sheet: From Search Query
Exo name	Reference	Year	Technical Section: High-Level Control																									Clinical Section
			Rehabilitation Control							Hybrid Control (FES)	Adaptive		Control Aim		Human-Robot Synchronization										Biofeedback			Injury					Time since injury (Just Stroke)				Initial Functional Level of Participants [Score]
			Trajectory-Tracking		Neuromuscular		Compliant				Trajectory	Compliant	Assistance	Challenge-Based	Event-Detection			Bio-Inspired adaptation	None	Metrics					Acoustic	Haptic	Visual	Stroke	CP	Other	Unimpaired	Not reported	Acute	Sub-acute	Chronic	Not reported	Level of Impairment and Motor Function				Mobility				Spasticity	Functional Capacity and Activities of Daily Living
			Position	Force	Myoelectric	BCI	Impedance (Implicit)	Impedance (Explicit)	Admittance						Deterministic			Adaptive Oscillators		Kinematic	Kinetic		Bioelectric
															Finite State Machine/Threshold-based	Principal Component Analysis	LDA			Angular Position/Velocity	Interaction Force	Ground Reaction	EMG	EEG													NIHSS	GMFCS	FMA	Brunnstrom Stage LE	RMI	TUG (s)	FAC	BBS	MAS	Walking Speed [m/s]	10MWT [m/s]	6MWT [m]	BI
McCain2019	Mechanics and energetics of post-stroke walking aided by a powered ankle exoskeleton with speed-adaptive myoelectric control	2019	.		1						1		1		1							1						1							6											0.85
Indego	An assistive control approach for a lower-limb exoskeleton to facilitate recovery of walking following stroke	2015	.	1			1						1		1					1								1						1	2											0.1967
	A Velocity-Based Flow Field Control Approach for Reshaping Movement of Stroke-Impaired Individuals with a Lower-Limb Exoskeleton	2018	1				1						1		1					1								1							1
Curara	Effect of the synchronization-based control of a wearable robot having a non-exoskeletal structure on the hemiplegic gait of stroke patients	2018	1										1					1			1							1						9	6					1
ALLOR	Assessment of an Assistive Control Approach Applied in an Active Knee Orthosis Plus Walker for Post-Stroke Gait Rehabilitation	2020	.		1				1			1	1		1							1	1					1			1				3
Lerner2017	Repeatability of EMG activity during exoskeleton assisted walking in children with cerebral palsy: Implications for real time adaptable control	2018	.	1									1		1					1		1							1									2
	A Robotic Exoskeleton for Treatment of Crouch Gait in Children with Cerebral Palsy: Design and Initial Application	2017	.	1									1		1					1		1							1									2
	A lower-extremity exoskeleton improves knee extension in children with crouch gait from cerebral palsy	2017	.	1									1		1					1		1							1									2							1
	Exergaming with a pediatric exoskeleton: Facilitating rehabilitation and research in children with cerebral palsy	2017	.	1															1								1		1									2							1
	Relationship between assistive torque and knee biomechanics during exoskeleton walking in individuals with crouch gait	2017	.	1									1		1					1		1							1									2							1
	Toward a hybrid exoskeleton for crouch gait in children with cerebral palsy: neuromuscular electrical stimulation for improved knee extension.	2020	.	1						1			1		1							1							1									3								0.7
ReStore / Exosuit	A soft exosuit for patients with stroke: Feasibility study with a mobile off-board actuation unit	2015	1						1				1		1					1								1							3											0.4167
	A soft robotic exosuit improves walking in patients after stroke	2017	.	1					1				1		1					1								1							9											0.95
	A lightweight and efficient portable soft exosuit for paretic ankle assistance in walking after stroke	2018	.	1					1				1		1					1								1							3											0.9667
	Biomechanical mechanisms underlying exosuit-induced improvements in walking economy after stroke.	2018	.	1					1				1		1					1								1							7
	Offline Assistance Optimization of a Soft Exosuit for Augmenting Ankle Power of Stroke Survivors during Walking	2020	.	1					1				1		1					1								1							6											0.65833
Lokomat/ Lokomat Pediatric	Robotic-assisted gait training improves walking abilities in diplegic children with cerebral palsy.	2017	1				1						1						1										1									3					4			0.845
	Assessment of the impact of orthotic gait training on balance in children with cerebral palsy	2010	1				1						1						1										1									2.5
	Enhancing robotic gait training via augmented feedback.	2010	1				1						1						1						1		1		1									2.5
	Sustainability of motor performance after robotic-assisted treadmill therapy in children: an open, non-randomized baseline-treatment study	2010	1				1						1						1										1	1			.					2.69								0.8	0.8	187
	Functional effects of robotic-assisted locomotor treadmill therapy in children with cerebral palsy	2013	1				1						1						1										1									2.34								0.345
	Recovery of walking ability using a robotic device in subacute stroke patients: a randomized controlled study	2015	1				1						1						1									1						30					27		5	66.5	1.7	13.75		0.03	0.015		24.65
	Prospective, blinded, randomized crossover study of gait rehabilitation in stroke patients using the Lokomat gait orthosis.	2007	1				1						1						1									1						14	2											0.47
	Cardiopulmonary exercise testing early after stroke using feedback-controlled robotics-assisted treadmill exercise: Test-retest reliability and repeatability	2014	1				1						1						1								1	1						20									0.9						42
	Cinematic gait analysis: A comparison of two modes of treatment in children with hemiparetic, spastic, cerebral palsy	2009	1				1						1						1										1									2							1	0.805
	Robot-assisted gait training improves motor performances and modifies Motor Unit firing in poststroke patients.	2015	1				1						1						1									1						3	12				170			20		45		0.5	0.5	180
	Robot-asisted walking vs overground walking in stroke patients: An evaluation of muscle activity	2012	1				1						1						1									1			1				10								5			0.7778
	Differences in muscle activity and temporal step parameters between Lokomat guided walking and treadmill walking in post-stroke hemiparetic patients and healthy walkers	2017	1				1						1						1									1						3	7								3.5
	Feedback-controlled robotics-assisted treadmill exercise to assess and influence aerobic capacity early after stroke: A proof-of-concept study	2014	1				1						1						1								1	1						3									2.3						58.3
	The influence of different Lokomat walking conditions on the energy expenditure of hemiparetic patients and healthy subjects.	2007	1				1						1						1									1			1			6	4								3.9						70
	Robotic-assisted locomotor training in a 7-year-old child with hemiplegia [Analiza chodu 7-letniej pacjentki z niedowładem połowiczym po treningu lokomotoryczym]	2012	1				1						1						1								1		1		1															0.26
	Enhanced gait-related improvements after therapist- versus robotic-assisted locomotor training in subjects with chronic stroke: a randomized controlled study.	2008	1				1						1						1						1		1	1							48										1	0.44
	Influence of stroke location on heart rate variability in robot-assistive neurorehabilitation	2014	1				1						1						1								1	1		1	1			3	3
	Effect of a robotic restraint gait training versus robotic conventional gait training on gait parameters in stroke patients	2014	1				1						1						1									1							26								7			0.784			98.3
	Influences of the biofeedback content on robotic post-stroke gait rehabilitation: electromyographic vs joint torque biofeedback	2019	1				1						1						1								1	1						10									0.8	11	1.5				29
	A Comparative Study of Conventional Physiotherapy versus Robot-Assisted Gait Training Associated to Physiotherapy in Individuals with Ataxia after Stroke	2018	1				1						1						1									1							15							37		27
	Reducing robotic guidance during robot-assisted gait training improves gait function: a case report on a stroke survivor.	2013	1				1						1						1									1							1				10							0.68		251
	Robotic gait training in patients with impaired consciousness due to severe traumatic brain injury.	2011	1				1						1						1											1
	Physiological Responses and Perceived Exertion During Robot-Assisted and Body Weight–Supported Gait After Stroke	2018	1				1						1						1									1						8									3.6			0.517361
	Exercise intensity of robot-assisted walking versus overground walking in nonambulatory stroke patients	2012	1				1						1						1									1			1			8	2								2.5	26		0.194444
	Voluntary gait speed adaptation for robot-assisted treadmill training	2009	1				1						1						1								1	1			1				6											0.4	0.4
	A software module for cardiovascular rehabilitation in robotics-assisted treadmill exercise	2014	1				1						1						1								1	1			1			2
	Can Lokomat therapy with children and adolescents be improved? An adaptive clinical pilot trial comparing Guidance force, Path control, and FreeD	2017	1				1						1						1								1		1	1																0.53611
	The effectiveness of locomotor therapy using robot-driven gait orthosis system in acute stroke patients: a randomized controlled trial	2008	1				1						1						1									1						67			10.6						0
	Clinical Characteristics of Proper Robot-Assisted Gait Training Group in Non-ambulatory Subacute Stroke Patients	2016	1				1						1						1									1						38					12.94				1	10.84
	Effect of robotic-assisted gait rehabilitation on dynamic equilibrium control in the gait of children with cerebral palsy.	2018	1				1						1						1										1																	0.84
	Brain stimulation paired with novel locomotor training with robotic gait orthosis in chronic stroke: a feasibility study.	2013	1				1						1						1									1							8							79.49	2.5	32.38			0.11
	Effects of bodyweight support and guidance force on muscle activation during Locomat walking in people with stroke: A cross-sectional study	2020	1				1						1						1									1						8	6
	ROBOT-ASSISTED WALKING VS OVERGROUND WALKING IN STROKE PATIENTS: AN EVALUATION OF MUSCLE ACTIVITY	2012	1				1						1						1									1			1				10								5
	Improvement of walking abilities after robotic-assisted locomotion training in children with cerebral palsy	2009	1				1						1						1										1									2.9								0.77	0.65	148
	Robotic-assisted treadmill therapy improves walking and standing performance in children and adolescents with cerebral palsy	2010	1				1						1						1										1									2.6
	Hemorrhagic versus ischemic stroke: Who can best benefit from blended conventional physiotherapy with robotic-assisted gait therapy	2017	1				1						1						1									1							40							44.45	3			0.35	0.26	117.3	47.5
	Combined robotic-aided gait training and physical therapy improve functional abilities and hip kinematics during gait in children and adolescents with acquired brain injury.	2015	1				1						1						1											1								3.1								0.49		198.1
	A Comparison of Locomotor Therapy Interventions: Partial-Body Weight−Supported Treadmill, Lokomat, and G-EO Training in People With Traumatic Brain Injury	2017	1				1						1						1								1			1					12											0.353		159
	Slow Versus Fast Robot-Assisted Locomotor Training After Severe Stroke A Randomized Controlled Trial	2017	1				1						1						1									1							18				18.5			102.7	1.25	24.6		0.09	0.09	50.3
	Active robotic training improves locomotor function in a stroke survivor.	2012	1				1						1						1									1							1				16			14				0.72		228
	Pilot study of Lokomat versus manual-assisted treadmill training for locomotor recovery post-stroke.	2009	1				1						1						1									1							16				22.2					46.95		0.62		255.3
	A Pilot Study on the Feasibility of Robot-Aided Leg Motor Training to Facilitate Active Participation	2013	1				1						1						1									1			1				3				24
	Abnormal joint torque patterns exhibited by chronic stroke subjects while walking with a prescribed physiological gait pattern	2005	1				1						1						1									1			1				10				21.1
	Robotically-driven orthoses exert proximal-to-distal differential recovery on the lower limbs in children with hemiplegia, early after acquired brain injury	2018	1				1						1						1											1								2.4										285.5
	Robotic neurorehabilitation in patients with chronic stroke: psychological well-being beyond motor improvement	2015	1				1						1						1									1							29										3
	Comparison of heart rate reserve-guided and ratings of perceived exertion-guided methods for high-intensity robot-assisted gait training in patients with chronic stroke focused on the motor function and gait ability	2016	1				1						1						1									1							34		4.3		18.9							0.91	0.91
	The role of augmented feedback in pediatric robotic-assisted gait training: A case series	2010	1				1						1						1								1		1									2.5								0.68	0.68	212
	Lokomat: a therapeutic chance for patients with chronic hemiplegia.	2014	1				1						1						1									1							22							15.6				0.16	0.16
	TDCS does not enhance the effects of robot-assisted gait training in patients with subacute stroke	2017	1				1						1						1									1						49									0.5			0.05	0.05
	Comparison of the effects on dynamic balance and aerobic capacity between objective and subjective methods of high-intensity robot-assisted gait training in chronic stroke patients: A randomized controlled trial	2017	1				1						1						1									1			1				17							16		46.8
	Postactivation depression changes after robotic-assisted gait training in hemiplegic stroke patients	2013	1				1						1						1									1			1				14										3.3			76
	Effects of robot-assisted gait training on spatiotemporal gait parameters and balance in patients with chronic stroke: A randomized controlled pilot trial.	2016	1				1						1						1									1							18									46		0.45
	Effects of locomotion training with assistance of a robot-driven gait orthosis in hemiparetic patients after stroke: a randomized controlled pilot study.	2007	1				1						1						1									1						30							36.5		0		1	0.13	0.13		35
	Effects of robot-driven gait orthosis treadmill training on the autonomic response in rehabilitation-responsive stroke and cervical spondylotic myelopathy patients.	2010	1				1						1						1									1		1					5						36.6								15.6
	Three by three weeks of robot-enhanced repetitive gait therapy within a global rehabilitation plan improves gross motor development in children with cerebral palsy – a retrospective cohort study	2019	1				1						1						1								1		1									2.6
	Can Lowering the Guidance Force of Robot-Assisted Gait Training Induce a Sufficient Metabolic Demand in Subacute Dependent Ambulatory Patients With Stroke?	2017	1				1						1						1									1						10							36.6		1.6	20.1
	Effects of robotic gait rehabilitation on biomechanical parameters in the chronic hemiplegic patients	2015	1				1						1						1									1							10											0.84
LOPES/LOPES II	Feasibility of selective robotic support of foot clearance with continuously adapting impedance levels	2009	1				1					1	1		1					1								1							5
	LOPES II-Design and Evaluation of an Admittance Controlled Gait Training Robot With Shadow-Leg Approach	2016	1						1				1						1									1		1					1								5
	Selective control of gait subtasks in robotic gait training: Foot clearance support in stroke survivors with a powered exoskeleton	2013	1				1					1	1		1					1							1	1			1				6								4
	Automatic versus manual tuning of robot-assisted gait training in people with neurological disorders	2020	1						1			1	1						1									1							6				25		61.5		5			0.7	0.7
Gasparri2018	Verification of a Robotic Ankle Exoskeleton Control Scheme for Gait Assistance in Individuals with Cerebral Palsy	2018	.	1									1		1							1							1									3
	An Untethered Ankle Exoskeleton Improves Walking Economy in a Pilot Study of Individuals With Cerebral Palsy	2018	.	1									1		1							1							1									1.6							2	0.7
	Proportional Joint-Moment Control for Instantaneously Adaptive Ankle Exoskeleton Assistance	2019	.	1									1		1							1							1	1	1							1.7								0.8375
	Adaptive Ankle Resistance from a Wearable Robotic Device to Improve Muscle Recruitment in Cerebral Palsy	2020	.	1										1	1							1							1									1.5								0.84
	Ankle Exoskeleton Assistance Can Improve Over-Ground Walking Economy in Individuals With Cerebral Palsy	2020	.	1									1		1							1							1									1.3
HAL/Single-leg HAL	Feasibility and safety of Robot Suit HAL treatment for adolescents and adults with cerebral palsy	2019	.	.	1								1		1								1						1									4								0.31
	Feasibility and efficacy of high-speed gait training with a voluntary driven exoskeleton robot for gait and balance dysfunction in patients with chronic stroke: Nonrandomized pilot study with concurrent control	2015	.	.	1								1		1								1					1							18					4			4.1			0.415	0.415
	Voluntary motion support control of Robot Suit HAL triggered by bioelectrical signal for hemiplegia.	2010	.		1								1		1								1					1							1					4
	Use of Hybrid Assistive Limb (HAL®) for a postoperative patient with cerebral palsy: a case report	2018	.		1								1		1								1						1									4								0.36183	0.36183
	Differences in Muscle Synergy Symmetry Between Subacute Post-stroke Patients With Bioelectrically-Controlled Exoskeleton Gait Training and Conventional Gait Training.	2020	.		1								1		1								1					1						20					18.1
	Effects of Gait Treatment With a Single-Leg Hybrid Assistive Limb System After Acute Stroke: A Non-randomized Clinical Trial	2020	.		1								1		1								1					1					22				3.5		21.5				2			0.22		65.15	65
	A Randomized and Controlled Crossover Study Investigating the Improvement of Walking and Posture Functions in Chronic Stroke Patients Using HAL Exoskeleton – The HALESTRO Study (HAL-Exoskeleton STROke Study)	2019	.		1		1						1		1								1					1							18							35.87	3.75			0.565	0.565	205.915	91
	Pilot study of locomotion improvement using hybrid assistive limb in chronic stroke patients.	2013	.		1								1		1								1					1							16					3		35.95	3	41.1		0.42	0.42		83.8
	Development of an assist controller with robot suit HAL for hemiplegic patients using motion data on the unaffected side	2014	1										1		1					1		1						1							1
	Feasibility study of wearable robot control based on upper and lower limbs synergies	2015	1										1		1	1				1		1						1							3					4.3						0.52	0.52		88.3
	A follow-up study of the effect of training using the Hybrid Assistive Limb on Gait ability in chronic stroke patients	2019	.		1								1		1								1					1							9					3			4			0.55
	Lateral symmetry of synergies in Lower Limb muscles of acute post-stroke patients after robotic intervention	2018	.		1								1		1								1					1					8										3			0.23933
	Effects of gait training using the Hybrid Assistive Limb® in recovery-phase stroke patients: A 2-month follow-up, randomized, controlled study	2017	.		1								1		1								1					1						24					20.3			40.25	2			0.505		99.65
	Effectiveness of acute phase hybrid assistive limb rehabilitation in stroke patients classified by paralysis severity	2015	.		1								1		1								1					1					53							4						0.45	0.45		29.15
	Gait training early after stroke with a new exoskeleton-the hybrid assistive limb: a study of safety and feasibility	2014	1		1								1		1							1	1					1					2	6			13						0	8.5		0.0544	0.0544		30
	A randomized controlled study incorporating an electromechanical gait machine, the Hybrid Assistive Limb, in gait training of patients with severe limitations in walking in the subacute phase after stroke.	2020	.		1								1		1								1					1						32			12						11			0.667
	Gait training with Hybrid Assistive Limb enhances the gait functions in subacute stroke patients: A pilot study	2017	.		1								1		1								1					1						16					23				3.1			0.43
	Spatiotemporal gait characteristic changes with gait training using the hybrid assistive limb for chronic stroke patients.	2019	.		1		1						1		1								1					1							11					3			4			0.52
	Application of Robot Suit HAL to Gait Rehabilitation of Stroke Patients: A Case Study	2012	.		1								1		1								1					1							1									43		0.35	0.35
	Effects of Exoskeletal Lower Limb Robot Training on the Activities of Daily Living in Stroke Patients: Retrospective Pre-Post Comparison Using Propensity Score Matched Analysis	2020	.		1								1		1								1					1					62							3
	Feasibility of Synergy-Based Exoskeleton Robot Control in Hemiplegia	2018	1										1		1	1				1		1						1							5					4						0.5738	0.5738		95
	Modification of hemiplegic compensatory gait pattern by symmetry-based motion controller of HAL	2015	1										1		1							1						1							1
	Development of single leg version of HAL for hemiplegia	2009	1										1		1							1						1							1					4						0.3	0.3
	Locomotion improvement using a hybrid assistive limb in recovery phase stroke patients: A randomized controlled pilot study	2014	1		1								1		1							1	1					1						22					20			28	2			0.55		104.5
ARGO	A motor learning oriented, compliant and mobile Gait Orthosis	2012	.	1									1		1					1		1							1
H2	The H2 robotic exoskeleton for gait rehabilitation after stroke: Early findings from a clinical study Wearable robotics in clinical testing	2015	1						1				1		1							1						1							3
	Neural Decoding of Robot-Assisted Gait during Rehabilitation after Stroke	2018	1						1				1		1							1						1							5							20.18		48.8				215.8	18
Kim2020	Pneumatic AFO Powered by a Miniature Custom Compressor for Drop Foot Correction	2020	.	1									1		1							1						1		1			.		4	1										0.784
ReGait	Short-term effect of a close-fitting type of walking assistive device on spinal cord reciprocal inhibition.	2020	1										1		1							1						1							16										1	0.515
Martinez2020	A Single-Joint Implementation of Flow Control: Knee Joint Walking Assistance for Individuals with Mobility Impairment	2020	1				1						1		1					1		1						1								1									1	0.98
Ekso GT	Wearable robotic exoskeleton for overground gait training in sub-acute and chronic hemiparetic stroke patients: preliminary results.	2017	1										1		1							1						1						12	11								0.75		0	0.33	0.33	118.55
	Automatic setting procedure for exoskeleton-assisted overground gait: Proof of concept on stroke population	2018	1		1								1		1							1						1			1			8	5								1.7
	Shaping neuroplasticity by using powered exoskeletons in patients with stroke: a randomized clinical trial	2018	1										1		1							1						1							40						6	30				0.5	0.5
	Overground Wearable powered exoskeleton for gait training in subacute stroke subjects: Clinical and gait assessments	2019	1										1		1							1						1						46									1		0	0.31	0.31	69.53	29
	Exoskeleton-assisted gait in chronic stroke: An EMG and functional near-infrared spectroscopy study of muscle activation patterns and prefrontal cortex activity.	2020	1										1		1							1						1			1				22								4
	Effects of Exoskeleton Gait Training on Balance, Load Distribution, and Functional Status in Stroke: A Randomized Controlled Trial	2020	1										1		1							1						1						44							1
	Effects of Robotic Exoskeleton Gait Training on an Adolescent with Brain Injury	2019	1										1		1							1								1																0.3
Biomot	Haptic Adaptive Feedback to Promote Motor Learning With a Robotic Ankle Exoskeleton Integrated With a Video Game	2020	.	1			1				1		1	1					1									1			1					1						9.5				1.6	1.6	455
C-ALEX	Gait Adaptation Using a Cable-Driven Active Leg Exoskeleton (C-ALEX) With Post-Stroke Participants	2020	1				1						1						1								1	1							10								6			0.286106
Stride Management Assist (SMA)	Effects of a wearable exoskeleton stride management assist system (SMA®) on spatiotemporal gait characteristics in individuals after stroke: A randomized controlled trial	2015	.	1									1					1		1								1							50											0.675
	Stride management assist exoskeleton vs functional gait training in stroke: A randomized trial	2019	.	1									1					1		1
	Gait improvements by assisting hip movements with the robot in children with cerebral palsy: A pilot randomized controlled trial	2020	.	1									1					1		1									1									2								0.565
MAK	A new lower limb portable exoskeleton for gait assistance in neurological patients: a proof of concept study	2020	1						1				1		1					1	1	1						1		1					5								2.2		1
Gui2017	Toward Multimodal Human-Robot Interaction to Enhance Active Participation of Users in Gait Rehabilitation	2017	1		1				1				1				1	1		1				1				1			1				2
Ward2011	Stroke survivors' gait adaptations to a powered ankle-foot orthosis	2011	.	1									1		1							1						1							3
Takashi2015	A neuromechanics-based powered ankle exoskeleton to assist walking post-stroke: A feasibility study	2015	.		1								1		1							1						1							5											0.84
CPWalker	Locomotor training through a novel robotic platform for gait rehabilitation in pediatric population: short report	2015	1				1						1						1						1				1			1						2.5								0.154
	Pilot study of a novel robotic platform for gait rehabilitation in children with cerebral palsy	2016	1				1						1						1						1				1									2.5								0.5
	A robot-based gait training therapy for pediatric population with cerebral palsy: Goal setting, proposal and preliminary clinical implementation	2018	1				1						1						1						1				1									2.5								0.568	0.568	234
Arnez-Paniagua2019	Adaptive control of an actuated ankle foot orthosis for paretic patients	2019	1								1		1		1					1		1						1			1				1
Wei2019	Human-in-the-Loop Control Strategy of Unilateral Exoskeleton Robots for Gait Rehabilitation	2019	1										1						1									1			1				3
ALEX/ALEX II	Robot Assisted Gait Training With Active Leg Exoskeleton (ALEX)	2009	.	1									1	.					1								1	1							2
	Short-term Performance-based Error-augmentation versus Error-reduction Robotic Gait Training for Individuals with Chronic Stroke: A Pilot Study.	2015	.	1									1	1					1								1	1							3				24					53
CaLT	Effects of the Integration of Dynamic Weight Shifting Training into Treadmill Training on Walking Function of Children with Cerebral Palsy: A Randomized Controlled Study	2017	1										1		1					1									1									3							0.62	0.695		327
	Robotic resistance/assistance training improves locomotor function in individuals poststroke: A randomized controlled study	2014	1										1	1	1					1							1	1							28
	A Novel Cable-Driven Robotic Training Improves Locomotor Function in Individuals Post-Stroke	2011	1				1						1		1					1							1	1							7									49		0.6		230
	Using swing resistance and assistance to improve gait symmetry in individuals post-stroke	2015	1				1						1	1	1					1							1	1							10
Kwon2019	A Soft Wearable Robotic Ankle-Foot-Orthosis for Post-Stroke Patients	2019	.	1									1		1							1						1							1				24							0.61	0.61
GEAR	The features of Gait Exercise Assist Robot: Precise assist control and enriched feedback.	2019	1										1		1					1		1			1		1	1						16												0.0556
Yeung2018	Design of an exoskeleton ankle robot for robot-assisted gait training of stroke patients	2017	.	1									1		1					1		1						1							3				14				4.7	49	1.67	0.37	0.37	131
	Randomized controlled trial of robot-assisted gait training with dorsiflexion assistance on chronic stroke patients wearing ankle-foot-orthosis	2018	.	1									1		1					1		1						1							9				17				4.7	49	1.55	0.62	0.62	174
Kim2007	Development of an active ankle-foot orthosis for hemiplegic patients	2007	1										1		1							1								1						1										0.1
Anklebot	Modular ankle robotics training in early subacute stroke: a randomized controlled pilot study.	2014	1				1						1						1								1	1					34											17		0.192
	Task-specific ankle robotics gait training after stroke: a randomized pilot study.	2016	1				1						1		1							1						1							26									47		0.55
	Quantifying Human Autonomy Recovery During Ankle Robot-Assisted Reversal of Foot Drop After Stroke	2018	1				1						1		1							1						1							14											0.34
EHO	Modifications in ankle dorsiflexor activation by applying a torque perturbation during walking in persons post-stroke: A case series	2014	.	1									1	1	1							1						1							17										1
	Contribution of sensory feedback to plantar flexor muscle activation during push-off in adults with cerebral palsy	2017	.	1									1	1	1							1							1		1							2							1
Blaya2004	Adaptive Control of a Variable-Impedance Ankle-Foot Orthosis to Assist Drop-Foot Gait	2004	.					1				1	1		1					1		1						1			1				2											1.145
SERKA	A highly backdrivable, lightweight knee actuator for investigating gait in stroke	2009	1										1		1							1						1			1				5										1
	Preswing knee flexion assistance is coupled with hip abduction in people with stiff-knee gait after stroke	2010	1										1		1							1						1			1				9										0	0.78
Li2017	PVC gel soft actuator-based wearable assist wear for hip joint support during walking	2017	.	1									1		1							1						1						1												0.8
Swift2010	CONTROL AND EXPERIMENTAL RESULTS FOR POST STROKE GAIT REHABILITATION WITH A PROTOTYPE MOBILE MEDICAL EXOSKELETON	2010	1	1									1		1							1						1							3
WAKE-Up	WAKE-Up Exoskeleton to Assist Children With Cerebral Palsy: Design and Preliminary Evaluation in Level Walking	2017	1										1		1							1							1		1
GEMS	Training for walking efficiency with a wearable hip-assist robot in patients with stroke a pilot randomized controlled trial	2019	.	1							1		1					1		1								1							26								3.5		1	0.61
COWALK	Development of gait rehabilitation system capable of assisting pelvic movement of normal walking	2018	1										1						1									1			1				2					5			5
WALBOT	Robotic-assisted gait training combined with transcranial direct current stimulation in chronic stroke patients: A pilot double-blind, randomized controlled trial	2017	1										1						1								1	1							21				20				3.5	41	0		0.62	272
XoSoft	Basic functionality of a prototype wearable assistive soft exoskeleton for people with gait impairments - a case study	2018	1										1		1							1						1							1								4
N Studies		159	106	33	24	0	74	1	12	1	4	5	157	7	82	2	1	6	71	33	2	52	20	1
		Mean																										74.2138	21.3836	8.80503	16.9811	0.628931	181	569	932	4	8.68	2.4429	27.0257	3.525	26.1714	37.2181	3.12872	34.6443	1.11	0.533663	0.454334	187.022	52.7556
		Std																															10.761	33.8288	55.4102	0.00237812	4.455	0.629832	33.0308	1.01724	22.5869	25.75	2.0446	15.0806	0.811477	0.274334	0.306491	90.7405	28.7662
																																	Total Stroke	1682
																																				% studies	3.14465	19.4969	13.2075	7.54717	4.40252	10.0629	29.5597	14.4654	15.0943	56.6038	20.7547	16.9811	11.3208
[truncated: 89 more columns]
