# Supplementary material for: Control strategies used in lower limb exoskeletons for gait rehabilitation after brain injury: a systematic review and analysis of clinical effectiveness
Source: J Neuroeng Rehabil. 2023 Feb 19;20:23. doi: 10.1186/s12984-023-01144-5 (PMC9938998; doi:10.1186/s12984-023-01144-5)
Supplement: Supplementary file 2 — Additional file 2. Table with the studies included in the clinical comparison. [file 12984_2023_1144_MOESM2_ESM.xlsx]

## Sheet: Acute
Exo name	Reference	Year	Technical Section: High-Level Control																									Clinical Section
			Rehabilitation Control							Hybrid Control (FES)	Adaptive		Control Aim		Human-Robot Synchronization										Biofeedback			Injury					Time since injury (Just Stroke)				Initial Functional Level of Participants [Score]
			Trajectory-Tracking		Neuromuscular		Compliant				Trajectory	Compliant	Assistance	Challenge-Based	Event-Detection			Bio-Inspired adaptation	None	Metrics					Acoustic	Haptic	Visual	Stroke	CP	Other	Unimpaired	Not reported	Acute	Sub-acute	Chronic	Not reported	Level of Impairment and Motor Function				Mobility				Spasticity	Functional Capacity and Activities of Daily Living
			Position	Force	Myoelectric	BCI	Impedance (Implicit)	Impedance (Explicit)	Admittance						Deterministic			Adaptive Oscillators		Kinematic	Kinetic		Bioelectric
															Finite State Machine/Threshold-based	Principal Component Analysis	Other			Angular Position/Velocity	Interaction Force	Ground Reaction	EMG	BMI													NIHSS	GMFCS	FMA	Brunnstrom Stage LE	RMI	TUG (s)	FAC	BBS	MAS	Walking Speed [m/s]	10MWT [m/s]	6MWT [m]	BI
HAL	Effects of Gait Treatment With a Single-Leg Hybrid Assistive Limb System After Acute Stroke: A Non-randomized Clinical Trial	2020	.		1								1		1								1					1					22				3.5		21.5				2			0.22		65.15	65
	Lateral symmetry of synergies in Lower Limb muscles of acute post-stroke patients after robotic intervention	2018	.		1								1		1								1					1					8										3			0.23933
	Effectiveness of acute phase hybrid assistive limb rehabilitation in stroke patients classified by paralysis severity	2015	.		1								1		1								1					1					53							4						0.45	0.45		29.15
	Effects of Exoskeletal Lower Limb Robot Training on the Activities of Daily Living in Stroke Patients: Retrospective Pre-Post Comparison Using Propensity Score Matched Analysis	2020	.		1								1		1								1					1					62							3
Anklebot	Modular ankle robotics training in early subacute stroke: a randomized controlled pilot study.	2014	1				1						1						1								1	1					34											17		0.192
N Studies		5																										100	0	0	0	0					3.5	#DIV/0!	21.5	3.5	#DIV/0!	#DIV/0!	2.5	17	#DIV/0!	0.275332	0.45	65.15	47.075
																																					#DIV/0!	#DIV/0!	#DIV/0!	0.707107	#DIV/0!	#DIV/0!	0.707107	#DIV/0!	#DIV/0!	0.118055	#DIV/0!	#DIV/0!	25.3498
[truncated: 89 more columns]

## Sheet: Subacute
Exo name	Reference	Year	Technical Section: High-Level Control																									Clinical Section
			Rehabilitation Control							Hybrid Control (FES)	Adaptive		Control Aim		Human-Robot Synchronization										Biofeedback			Injury					Time since injury (Just Stroke)				Initial Functional Level of Participants [Score]
			Trajectory-Tracking		Neuromuscular		Compliant				Trajectory	Compliant	Assistance	Challenge-Based	Event-Detection			Bio-Inspired adaptation	None	Metrics					Acoustic	Haptic	Visual	Stroke	CP	Other	Unimpaired	Not reported	Acute	Sub-acute	Chronic	Not reported	Level of Impairment and Motor Function				Mobility				Spasticity	Functional Capacity and Activities of Daily Living
			Position	Force	Myoelectric	BCI	Impedance (Implicit)	Impedance (Explicit)	Admittance						Deterministic			Adaptive Oscillators		Kinematic	Kinetic		Bioelectric
															Finite State Machine/Threshold-based	Principal Component Analysis	Other			Angular Position/Velocity	Interaction Force	Ground Reaction	EMG	BMI													NIHSS	GMFCS	FMA	Brunnstrom Stage LE	RMI	TUG (s)	FAC	BBS	MAS	Walking Speed [m/s]	10MWT [m/s]	6MWT [m]	BI
Lokomat	Prospective, blinded, randomized crossover study of gait rehabilitation in stroke patients using the Lokomat gait orthosis.	2007	1				1						1						1									1						14	2											0.47
	Robot-assisted gait training improves motor performances and modifies Motor Unit firing in poststroke patients.	2015	1				1						1						1									1						3	12							20		45		0.5	0.5	180
	Influences of the biofeedback content on robotic post-stroke gait rehabilitation: electromyographic vs joint torque biofeedback	2019	1				1						1						1								1	1						10									0.8	11	1.5				29
	The effectiveness of locomotor therapy using robot-driven gait orthosis system in acute stroke patients: a randomized controlled trial	2008	1				1						1						1									1						67			10.6						0
	Clinical Characteristics of Proper Robot-Assisted Gait Training Group in Non-ambulatory Subacute Stroke Patients	2016	1				1						1						1									1						38					12.94				1	10.84
HAL	Differences in Muscle Synergy Symmetry Between Subacute Post-stroke Patients With Bioelectrically-Controlled Exoskeleton Gait Training and Conventional Gait Training.	2020	.		1								1		1								1					1						20					18.1
	Effects of gait training using the Hybrid Assistive Limb® in recovery-phase stroke patients: A 2-month follow-up, randomized, controlled study	2017	.		1								1		1								1					1						24					20.3			40.25	2			0.505		99.65
	Gait training with Hybrid Assistive Limb enhances the gait functions in subacute stroke patients: A pilot study	2017	.		1								1		1								1					1						16					23				3.1			0.43
	Locomotion improvement using a hybrid assistive limb in recovery phase stroke patients: A randomized controlled pilot study	2014	1		1								1		1							1	1					1						22					20			28	2			0.55		104.5
Ekso GT	Wearable robotic exoskeleton for overground gait training in sub-acute and chronic hemiparetic stroke patients: preliminary results.	2017	1										1		1							1						1						12	11								0.75		0	0.33	0.33	118.55
	Overground Wearable powered exoskeleton for gait training in subacute stroke subjects: Clinical and gait assessments	2019	1										1		1							1						1						46									1		0	0.31	0.31	69.53	29
	Effects of Exoskeleton Gait Training on Balance, Load Distribution, and Functional Status in Stroke: A Randomized Controlled Trial	2020	1										1		1							1						1						44							1
Li2017	PVC gel soft actuator-based wearable assist wear for hip joint support during walking	2017	.	1									1		1							1						1						1												0.8
N Studies		13																										100	0	0	0	0					10.6	#DIV/0!	18.868	#DIV/0!	1	29.4167	1.33125	22.28	0.5	0.486875	0.38	114.446	29
																																					#DIV/0!	#DIV/0!	3.74621	#DIV/0!	#DIV/0!	10.1991	0.973557	19.6763	0.866025	0.152103	0.104403	40.7721	0
[truncated: 89 more columns]

## Sheet: Chronic
Exo Name	Reference	Year	Technical Section: High-Level Control																									Clinical Section
			Rehabilitation Control							Hybrid Control (FES)	Corrective		Control Aim		Human-Robot Synchronization										Biofeedback			Injury					Time since injury (Just Stroke)				Initial Functional Level of Participants [Score]
			Trajectory-Tracking		Neuromuscular		Compliant				Trajectory	Compliant	Assistance	Challenge-Based	Event-Detection			Bio-Inspired adaptation	None	Metrics					Acoustic	Haptic	Visual	Stroke	CP	Other	Unimpaired	Not reported	Acute	Sub-acute	Chronic	Not reported	Level of Impairment and Motor Function				Mobility				Spasticity	Functional Capacity and Activities of Daily Living
			Position	Force	Myoelectric	BCI	Impedance (Implicit)	Impedance (Explicit)	Admittance						Deterministic			Adaptive Oscillators		Kinematic	Kinetic		Bioelectric
															Finite State Machine/Threshold-based	Principal Component Analysis	Other			Angular Position/Velocity	Interaction Force	Ground Reaction	EMG	BMI													NIHSS	GMFCS	FMA	Brunnstrom Stage LE	RMI	TUG (s)	FAC	BBS	MAS	Walking Speed [m/s]	10MWT [m/s]	6MWT [m]	BI
Lokomat	Prospective, blinded, randomized crossover study of gait rehabilitation in stroke patients using the Lokomat gait orthosis.	2007	1				1						1						1									1						14	2											0.47
	Robot-assisted gait training improves motor performances and modifies Motor Unit firing in poststroke patients.	2015	1				1						1						1									1						3	12				170			20		45		0.5	0.5	180
	Enhanced gait-related improvements after therapist- versus robotic-assisted locomotor training in subjects with chronic stroke: a randomized controlled study.	2008	1				1						1						1						1		1	1							48										1	0.44
	Effect of a robotic restraint gait training versus robotic conventional gait training on gait parameters in stroke patients	2014	1				1						1						1									1							26								5			0.784			98.3
	A Comparative Study of Conventional Physiotherapy versus Robot-Assisted Gait Training Associated to Physiotherapy in Individuals with Ataxia after Stroke	2018	1				1						1						1									1							15							37		27
	Reducing robotic guidance during robot-assisted gait training improves gait function: a case report on a stroke survivor.	2013	1				1						1						1									1							1				10							0.68		251
	Brain stimulation paired with novel locomotor training with robotic gait orthosis in chronic stroke: a feasibility study.	2013	1				1						1						1									1							8							79.49	2.5	32.38			0.11
	Hemorrhagic versus ischemic stroke: Who can best benefit from blended conventional physiotherapy with robotic-assisted gait therapy	2017	1				1						1						1									1							40							44.45	3			0.35	0.26	117.3	47.5
	A Comparison of Locomotor Therapy Interventions: Partial-Body Weight−Supported Treadmill, Lokomat, and G-EO Training in People With Traumatic Brain Injury	2017	1				1						1						1								1			1					12											0.353		159
	Active robotic training improves locomotor function in a stroke survivor.	2012	1				1						1						1									1							1				16			14				0.72		228
	Pilot study of Lokomat versus manual-assisted treadmill training for locomotor recovery post-stroke.	2009	1				1						1						1									1							16				22.2					46.95		0.62		255.3
	Robotic neurorehabilitation in patients with chronic stroke: psychological well-being beyond motor improvement	2015	1				1						1						1									1							29										3
	Comparison of heart rate reserve-guided and ratings of perceived exertion-guided methods for high-intensity robot-assisted gait training in patients with chronic stroke focused on the motor function and gait ability	2016	1				1						1						1									1							34		4.3		18.9							0.91	0.91
	Lokomat: a therapeutic chance for patients with chronic hemiplegia.	2014	1				1						1						1									1							22							15.6				0.16	0.16
	Comparison of the effects on dynamic balance and aerobic capacity between objective and subjective methods of high-intensity robot-assisted gait training in chronic stroke patients: A randomized controlled trial	2017	1				1						1						1									1			1				17							16		46.8
	Postactivation depression changes after robotic-assisted gait training in hemiplegic stroke patients	2013	1				1						1						1									1			1				14										3.3			76
	Effects of robot-assisted gait training on spatiotemporal gait parameters and balance in patients with chronic stroke: A randomized controlled pilot trial.	2016	1				1						1						1									1							18									46		0.45
	Effects of robot-driven gait orthosis treadmill training on the autonomic response in rehabilitation-responsive stroke and cervical spondylotic myelopathy patients.	2010	1				1						1						1									1		1					5						36.6								15.6
	Effects of robotic gait rehabilitation on biomechanical parameters in the chronic hemiplegic patients	2015	1				1						1						1									1							10											0.84
HAL	Feasibility and efficacy of high-speed gait training with a voluntary driven exoskeleton robot for gait and balance dysfunction in patients with chronic stroke: Nonrandomized pilot study with concurrent control	2015	.	.	1								1		1								1					1							18					4			4.1			0.415	0.415
	A Randomized and Controlled Crossover Study Investigating the Improvement of Walking and Posture Functions in Chronic Stroke Patients Using HAL Exoskeleton – The HALESTRO Study (HAL-Exoskeleton STROke Study)	2019	.		1		1						1		1								1					1							18							35.87	3.75			0.565	0.565	205.915	91
	Pilot study of locomotion improvement using hybrid assistive limb in chronic stroke patients.	2013	.		1								1		1								1					1							16					3		35.95	3	41.1		0.42	0.42		83.8
	A follow-up study of the effect of training using the Hybrid Assistive Limb on Gait ability in chronic stroke patients	2019	.		1								1		1								1					1							9					3			4			0.55
	Spatiotemporal gait characteristic changes with gait training using the hybrid assistive limb for chronic stroke patients.	2019	.		1		1						1		1								1					1							11					3			4			0.52
	Application of Robot Suit HAL to Gait Rehabilitation of Stroke Patients: A Case Study	2012	.		1								1		1								1					1							1									43		0.35	0.35
H2	The H2 robotic exoskeleton for gait rehabilitation after stroke: Early findings from a clinical study Wearable robotics in clinical testing	2015	1						1				1		1							1						1							3
	Neural Decoding of Robot-Assisted Gait during Rehabilitation after Stroke	2018	1						1				1		1							1						1							5							20.18		48.8				215.8	18
Ekso GT	Effects of Exoskeleton Gait Training on Balance, Load Distribution, and Functional Status in Stroke: A Randomized Controlled Trial	2020	1										1		1							1						1						44							1
Stride Management Assist (SMA)	Effects of a wearable exoskeleton stride management assist system (SMA®) on spatiotemporal gait characteristics in individuals after stroke: A randomized controlled trial	2015	.	1									1					1		1								1							50											0.675
	Stride management assist exoskeleton vs functional gait training in stroke: A randomized trial	2019	.	1									1					1		1
Ward2011	Stroke survivors' gait adaptations to a powered ankle-foot orthosis	2011	.	1									1		1							1						1							3
Arnez-Paniagua2019	Adaptive control of an actuated ankle foot orthosis for paretic patients	2019	1								1		1		1					1		1						1			1				1
Wei2019	Human-in-the-Loop Control Strategy of Unilateral Exoskeleton Robots for Gait Rehabilitation	2019	1										1						1									1			1				3
ALEX/ALEX II	Robot Assisted Gait Training With Active Leg Exoskeleton (ALEX)	2009	.	1									1	.					1								1	1							2
	Short-term Performance-based Error-augmentation versus Error-reduction Robotic Gait Training for Individuals with Chronic Stroke: A Pilot Study.	2015	.	1									1	1					1								1	1							3				24					53
CaLT	Robotic resistance/assistance training improves locomotor function in individuals poststroke: A randomized controlled study	2014	1										1	1	1					1							1	1							28
	A Novel Cable-Driven Robotic Training Improves Locomotor Function in Individuals Post-Stroke	2011	1				1						1		1					1							1	1							7									49		0.6		230
Yeung2018	Randomized controlled trial of robot-assisted gait training with dorsiflexion assistance on chronic stroke patients wearing ankle-foot-orthosis	2018	.	1									1		1					1		1						1							9				17				4.7	49	1.55	0.62	0.62	174
Anklebot	Task-specific ankle robotics gait training after stroke: a randomized pilot study.	2016	1				1						1		1							1						1							26									47		0.55
	Quantifying Human Autonomy Recovery During Ankle Robot-Assisted Reversal of Foot Drop After Stroke	2018	1				1						1		1							1						1							14											0.34
GEMS	Training for walking efficiency with a wearable hip-assist robot in patients with stroke a pilot randomized controlled trial	2019	.	1									1					1		1								1							26								3.5		1	0.61
WALKBOT	Robotic-assisted gait training combined with transcranial direct current stimulation in chronic stroke patients: A pilot double-blind, randomized controlled trial	2017	1										1						1								1	1							21				20				3.5	41	0		0.329	272
N Studies		42																										95.2381	0	4.7619	9.52381	0	0	61	604	0	4.3	#DIV/0!	37.2625	3.25	18.8	31.854	3.73182	44.0021	1.64167	0.53968	0.421727	197.026	59.0333
																																	0	9.17293	90.8271	0	#DIV/0!	#DIV/0!	53.8027	0.5	25.173	19.9954	0.743059	6.94493	1.27453	0.173851	0.225831	58.5257	37.0954
																																	Total Stroke	665
[truncated: 89 more columns]

## Sheet: GMFCS I
Exo name	Reference	Year	Impact Factor	Technical Section: High-Level Control																									Clinical Section
				Rehabilitation Control							Hybrid Control (FES)	Adaptive		Control Aim		Human-Robot Synchronization										Biofeedback			Injury					GMFCS Level (Just CP)					Initial Functional Level of Participants [Score]
				Trajectory-Tracking		Neuromuscular		Compliant				Trajectory	Compliant	Assistance	Challenge-Based	Event-Detection			Bio-Inspired adaptation	None	Metrics					Acoustic	Haptic	Visual	Stroke	CP	Other	Unimpaired	Not reported	I	II	III	IV	Not reported	Level of Impairment and Motor Function				Mobility				Spasticity	Functional Capacity and Activities of Daily Living
				Position	Force	Myoelectric	BCI	Impedance (Implicit)	Impedance (Explicit)	Admittance						Deterministic			Adaptive Oscillators		Kinematic	Kinetic		Bioelectric
																Finite State Machine/Threshold-based	Principal Component Analysis	Other			Angular Position/Velocity	Interaction Force	Ground Reaction	EMG	BMI														NIHSS	GMFCS	FMA	Brunnstrom Stage LE	RMI	TUG (s)	FAC	BBS	MAS	Walking Speed [m/s]	10MWT [m/s]
Lokomat	Sustainability of motor performance after robotic-assisted treadmill therapy in children: an open, non-randomized baseline-treatment study	2010	IF-1	1				1						1						1										1	1			1	1	1	1			2.69								0.8	0.8
	Robotic-assisted locomotor training in a 7-year-old child with hemiplegia [Analiza chodu 7-letniej pacjentki z niedowładem połowiczym po treningu lokomotoryczym]	2012	IF-1	1				1						1						1								1		1		1		1						1								0.26
	Robotic-assisted treadmill therapy improves walking and standing performance in children and adolescents with cerebral palsy	2010	IF-1	1				1						1						1										1				1	1	1	1			2.6
SMA Honda	Gait improvements by assisting hip movements with the robot in children with cerebral palsy: A pilot randomized controlled trial	2020	IF-1	.	1									1					1		1									1				1	1	1				2								0.565
CaLT	Effects of the Integration of Dynamic Weight Shifting Training into Treadmill Training on Walking Function of Children with Cerebral Palsy: A Randomized Controlled Study	2017	IF-1	1										1		1					1									1				1	1	1	1			3							0.62	0.695
N Studies		5																											0	100	20	20	0	5	4	4	3	0	#DIV/0!	2.258	#DIV/0!	#DIV/0!	#DIV/0!	#DIV/0!	#DIV/0!	#DIV/0!	0.62	0.58	0.8
																																		100	80	80	60	0	#DIV/0!	0.791088	#DIV/0!	#DIV/0!	#DIV/0!	#DIV/0!	#DIV/0!	#DIV/0!	#DIV/0!	0.233987	#DIV/0!
[truncated: 93 more columns]

## Sheet: GMFCS II
Exo name	Reference	Year	Impact Factor	Technical Section: High-Level Control																									Clinical Section
				Rehabilitation Control							Hybrid Control (FES)	Adaptive		Control Aim		Human-Robot Synchronization										Biofeedback			Injury					GMFCS Level (Just CP)					Initial Functional Level of Participants [Score]
				Trajectory-Tracking		Neuromuscular		Compliant				Trajectory	Compliant	Assistance	Challenge-Based	Event-Detection			Bio-Inspired adaptation	None	Metrics					Acoustic	Haptic	Visual	Stroke	CP	Other	Unimpaired	Not reported	I	II	III	IV	Not reported	Level of Impairment and Motor Function				Mobility				Spasticity	Functional Capacity and Activities of Daily Living
				Position	Force	Myoelectric	BCI	Impedance (Implicit)	Impedance (Explicit)	Admittance						Deterministic			Adaptive Oscillators		Kinematic	Kinetic		Bioelectric
																Finite State Machine/Threshold-based	Principal Component Analysis	Other			Angular Position/Velocity	Interaction Force	Ground Reaction	EMG	BMI														NIHSS	GMFCS	FMA	Brunnstrom Stage LE	RMI	TUG (s)	FAC	BBS	MAS	Walking Speed [m/s]	10MWT [m/s]
Lokomat/ Lokomat Pediatric	Robotic-assisted gait training improves walking abilities in diplegic children with cerebral palsy.	2017	IF-1	1				1						1						1										1					1					2					4			0.845
	Assessment of the impact of orthotic gait training on balance in children with cerebral palsy	2010	IF-1	1				1						1						1										1					1	1				2.5
	Enhancing robotic gait training via augmented feedback.	2010	IF-1	1				1						1						1						1		1		1					1	1				2.5
	Sustainability of motor performance after robotic-assisted treadmill therapy in children: an open, non-randomized baseline-treatment study	2010	IF-1	1				1						1						1										1	1			1	1	1	1			2.69								0.8	0.8
	Cinematic gait analysis: A comparison of two modes of treatment in children with hemiparetic, spastic, cerebral palsy	2009	IF-1	1				1						1						1										1					1					2							1	0.805
	Effect of robotic-assisted gait rehabilitation on dynamic equilibrium control in the gait of children with cerebral palsy.	2018	IF-1	1				1						1						1										1					1					2								0.84
	Improvement of walking abilities after robotic-assisted locomotion training in children with cerebral palsy	2009	IF-1	1				1						1						1										1					1	1	1			2.9								0.77	0.65
	Robotic-assisted treadmill therapy improves walking and standing performance in children and adolescents with cerebral palsy	2010	IF-1	1				1						1						1										1				1	1	1	1			2.6
	The role of augmented feedback in pediatric robotic-assisted gait training: A case series	2010	IF-1	1				1						1						1								1		1					1	1				2.5								0.68	0.68
	Three by three weeks of robot-enhanced repetitive gait therapy within a global rehabilitation plan improves gross motor development in children with cerebral palsy – a retrospective cohort study	2019	IF-1	1				1						1						1								1		1					1	1				2.6
SMA Honda	Gait improvements by assisting hip movements with the robot in children with cerebral palsy: A pilot randomized controlled trial	2020	IF-1	.	1									1					1		1									1				1	1	1				2								0.565
CPWalker	Locomotor training through a novel robotic platform for gait rehabilitation in pediatric population: short report	2015	IF-1	1				1						1						1						1				1			1		1	1				2.5								0.154
	Pilot study of a novel robotic platform for gait rehabilitation in children with cerebral palsy	2016	IF-1	1				1						1						1						1				1					1	1				2.5								0.5
	A robot-based gait training therapy for pediatric population with cerebral palsy: Goal setting, proposal and preliminary clinical implementation	2018	IF-1	1				1						1						1						1				1					1	1				2.5								0.568	0.568
CaLT	Effects of the Integration of Dynamic Weight Shifting Training into Treadmill Training on Walking Function of Children with Cerebral Palsy: A Randomized Controlled Study	2017	IF-1	1										1		1					1									1				1	1	1	1			3							0.62	0.695
N Studies		15																											0	100	6.66667	0	6.66667	4	15	12	4	0	#DIV/0!	2.45267	#DIV/0!	#DIV/0!	#DIV/0!	#DIV/0!	4	#DIV/0!	0.81	0.656545	0.6745
																																		26.6667	100	80	26.6667	0	#DIV/0!	0.319876	#DIV/0!	#DIV/0!	#DIV/0!	#DIV/0!	#DIV/0!	#DIV/0!	0.268701	0.204931	0.0961301
[truncated: 93 more columns]

## Sheet: GMFCS III
Exo name	Reference	Year	Impact Factor	Technical Section: High-Level Control																									Clinical Section
				Rehabilitation Control							Hybrid Control (FES)	Adaptive		Control Aim		Human-Robot Synchronization										Biofeedback			Injury					GMFCS Level (Just CP)					Initial Functional Level of Participants [Score]
				Trajectory-Tracking		Neuromuscular		Compliant				Trajectory	Compliant	Assistance	Challenge-Based	Event-Detection			Bio-Inspired adaptation	None	Metrics					Acoustic	Haptic	Visual	Stroke	CP	Other	Unimpaired	Not reported	I	II	III	IV	Not reported	Level of Impairment and Motor Function				Mobility				Spasticity	Functional Capacity and Activities of Daily Living
				Position	Force	Myoelectric	BCI	Impedance (Implicit)	Impedance (Explicit)	Admittance						Deterministic			Adaptive Oscillators		Kinematic	Kinetic		Bioelectric
																Finite State Machine/Threshold-based	Principal Component Analysis	Other			Angular Position/Velocity	Interaction Force	Ground Reaction	EMG	BMI														NIHSS	GMFCS	FMA	Brunnstrom Stage LE	RMI	TUG (s)	FAC	BBS	MAS	Walking Speed [m/s]	10MWT [m/s]
Lokomat	Assessment of the impact of orthotic gait training on balance in children with cerebral palsy	2010	IF-1	1				1						1						1										1					1	1				2.5
	Enhancing robotic gait training via augmented feedback.	2010	IF-1	1				1						1						1						1		1		1					1	1				2.5
	Sustainability of motor performance after robotic-assisted treadmill therapy in children: an open, non-randomized baseline-treatment study	2010	IF-1	1				1						1						1										1	1			1	1	1	1			2.69								0.8	0.8
	Improvement of walking abilities after robotic-assisted locomotion training in children with cerebral palsy	2009	IF-1	1				1						1						1										1					1	1	1			2.9								0.77	0.65
	Robotic-assisted treadmill therapy improves walking and standing performance in children and adolescents with cerebral palsy	2010	IF-1	1				1						1						1										1				1	1	1	1			2.6
	The role of augmented feedback in pediatric robotic-assisted gait training: A case series	2010	IF-1	1				1						1						1								1		1					1	1				2.5								0.68	0.68
	Three by three weeks of robot-enhanced repetitive gait therapy within a global rehabilitation plan improves gross motor development in children with cerebral palsy – a retrospective cohort study	2019	IF-1	1				1						1						1								1		1					1	1				2.6
SMA Honda	Gait improvements by assisting hip movements with the robot in children with cerebral palsy: A pilot randomized controlled trial	2020	IF-1	.	1									1					1		1									1				1	1	1				2								0.565
CPWalker	Locomotor training through a novel robotic platform for gait rehabilitation in pediatric population: short report	2015	IF-1	1				1						1						1						1				1			1		1	1				2.5								0.154
	Pilot study of a novel robotic platform for gait rehabilitation in children with cerebral palsy	2016	IF-1	1				1						1						1						1				1					1	1				2.5								0.5
	A robot-based gait training therapy for pediatric population with cerebral palsy: Goal setting, proposal and preliminary clinical implementation	2018	IF-1	1				1						1						1						1				1					1	1				2.5								0.568	0.568
CaLT	Effects of the Integration of Dynamic Weight Shifting Training into Treadmill Training on Walking Function of Children with Cerebral Palsy: A Randomized Controlled Study	2017	IF-1	1										1		1					1									1				1	1	1	1			3							0.62	0.695
N Studies		12																											0	100	8.33333	0	8.33333	4	12	12	4	0	#DIV/0!	2.56583	#DIV/0!	#DIV/0!	#DIV/0!	#DIV/0!	#DIV/0!	#DIV/0!	0.62	0.5915	0.6745
																																		33.3333	100	100	33.3333	0	#DIV/0!	0.245707	#DIV/0!	#DIV/0!	#DIV/0!	#DIV/0!	#DIV/0!	#DIV/0!	#DIV/0!	0.205257	0.0961301
[truncated: 93 more columns]

## Sheet: GMFCS IV
Exo name	Reference	Year	Impact Factor	Technical Section: High-Level Control																									Clinical Section
				Rehabilitation Control							Hybrid Control (FES)	Adaptive		Control Aim		Human-Robot Synchronization										Biofeedback			Injury					GMFCS Level (Just CP)					Initial Functional Level of Participants [Score]
				Trajectory-Tracking		Neuromuscular		Compliant				Trajectory	Compliant	Assistance	Challenge-Based	Event-Detection			Bio-Inspired adaptation	None	Metrics					Acoustic	Haptic	Visual	Stroke	CP	Other	Unimpaired	Not reported	I	II	III	IV	Not reported	Level of Impairment and Motor Function				Mobility				Spasticity	Functional Capacity and Activities of Daily Living
				Position	Force	Myoelectric	BCI	Impedance (Implicit)	Impedance (Explicit)	Admittance						Deterministic			Adaptive Oscillators		Kinematic	Kinetic		Bioelectric
																Finite State Machine/Threshold-based	Principal Component Analysis	Other			Angular Position/Velocity	Interaction Force	Ground Reaction	EMG	BMI														NIHSS	GMFCS	FMA	Brunnstrom Stage LE	RMI	TUG (s)	FAC	BBS	MAS	Walking Speed [m/s]	10MWT [m/s]
Lokomat	Sustainability of motor performance after robotic-assisted treadmill therapy in children: an open, non-randomized baseline-treatment study	2010	IF-1	1				1						1						1										1	1			1	1	1	1			2.69								0.8	0.8
	Improvement of walking abilities after robotic-assisted locomotion training in children with cerebral palsy	2009	IF-1	1				1						1						1										1					1	1	1			2.9								0.77	0.65
	Robotic-assisted treadmill therapy improves walking and standing performance in children and adolescents with cerebral palsy	2010	IF-1	1				1						1						1										1				1	1	1	1			2.6
CaLT	Effects of the Integration of Dynamic Weight Shifting Training into Treadmill Training on Walking Function of Children with Cerebral Palsy: A Randomized Controlled Study	2017	IF-1	1										1		1					1									1				1	1	1	1			3							0.62	0.695
N Studies		4																											0	100	25	0	0	3	4	4	4	0	#DIV/0!	2.7975	#DIV/0!	#DIV/0!	#DIV/0!	#DIV/0!	#DIV/0!	#DIV/0!	0.62	0.755	0.725
																																		75	100	100	100	0	#DIV/0!	0.184459	#DIV/0!	#DIV/0!	#DIV/0!	#DIV/0!	#DIV/0!	#DIV/0!	#DIV/0!	0.0540833	0.106066
[truncated: 93 more columns]
