# Supplementary material for: Control strategies used in lower limb exoskeletons for gait rehabilitation after brain injury: a systematic review and analysis of clinical effectiveness
Source: J Neuroeng Rehabil. 2023 Feb 19;20:23. doi: 10.1186/s12984-023-01144-5 (PMC9938998; doi:10.1186/s12984-023-01144-5)
Supplement: Supplementary file 3 — Additional file 3. Relation between outcome metrics and control strategies for stroke. [file 12984_2023_1144_MOESM3_ESM.xlsx]

## Sheet: Full 1
FIM	Acute Stroke				LE-FMA	Subacute Stroke						6-MWT (m)	Chronic Stroke
Control Strategy	A+TB_EMG+M	A+None+TT_C			Control Strategy	A+TB_EMG+M	A+TB_EMG_GRF+TT_M	A+None+TT_C				Control Strategy	A+None+TT	A+TB_EMG+M_C	A+TB_K_GRF+TT	A+None+TT_C	A+TB_GRF+TT_C	A+TB_K+TT	A+TB_K+TT_C	A+AO_K+TT	CB+TB_K+TT
Number of Exoskeletons	1	1			Number of Exoskeletons	1	1	1				Number of Exoskeletons	1	1	1	1	1	1	1	1	1
Number of Studies	4	1			Number of Studies	3	1	1				Number of Studies	1	1	1	6	2	1	1	1	1
Grade of Evidence	Mid	High			Grade of Evidence	High	High	Low				Grade of Evidence	High	Low	High	High	Low	High	Low	High	High
Training Intensity mean (minutes/week)	840	N/A			Training Intensity mean (minutes/week)	2020	720	6000				Training Intensity mean (minutes/week)	3250	4500	2400	4650	1440	2430	N/A	2430	2430
Training Intensity max (minutes/week)	1620	N/A			Training Intensity max (minutes/week)	4800	720	6000				Training Intensity max (minutes/week)	3250	4500	2400	10500	1440	2430	N/A	2430	2430
Training Intensity min (minutes/week)	360	N/A			Training Intensity min (minutes/week)	540	720	6000				Training Intensity min (minutes/week)	3250	4500	2400	1080	1440	2430	N/A	2430	2430
% Improvement mean	58	273			% Improvement mean	13	8	22				% Improvement mean	23.59	4	8	22	5	5	9	46	5
% Improvement max	150	273			% Improvement max	29	8	22				% Improvement max	23.59	4	8	38.6	10	5	9	46	5
% Improvement min	0	273			% Improvement min	3	8	22				% Improvement min	23.59	4	8	4	1	5	9	46	5
Days Post-stroke	11.53	11.9			Days Post-stroke	68.7	58.9	92.47				Months Post-stroke	152.5	82	52.8	28	48.3	7.1	?	85.2	87.6
Number of Participants	19.5	18			Number of Participants	8.66	22	38				Number of Participants	10	18	9	13.5	4	14	7	25	14
					6-MWT (m)	Subacute Stroke						10-MWT (m/s)	Chronic Stroke
					Control Strategy	A+TB_EMG+M	A+TB_EMG_GRF+TT_M	A+TB_GRF+TT	A+None+TT_C			Control Strategy	A+None+TT	A+TB_EMG+M	A+TB_EMG+M_C	A+TB_K_GRF+TT	A+None+TT_C	A+AO_K+TT
					Number of Exoskeletons	1	1	1	1			Number of Exoskeletons	1	1	1	1	1	1
					Number of Studies	1	1	2	1			Number of Studies	1	3	2	1	3	1
					Grade of Evidence	High	High	Low	High			Grade of Evidence	High	Mid	Low	High	High	High
					Training Intensity mean (minutes/week)	720	720	2340	1500			Training Intensity mean (minutes/week)	3250	1333.33	2850	2400	5080	2430
					Training Intensity max (minutes/week)	720	720	3600	1500			Training Intensity max (minutes/week)	3250	2880	4500	2400	10500	2430
					Training Intensity min (minutes/week)	720	720	1080	1500			Training Intensity min (minutes/week)	3250	480	1200	2400	1500	2430
					% Improvement mean	69.59	60.39	35	50			% Improvement mean	17	29	13	10	21.7	34
					% Improvement max	69.59	60.39	49	50			% Improvement max	17	54	27	10	25.5	34
					% Improvement min	69.59	60.39	22	50			% Improvement min	17	23	0	10	19.3	34
Legend	Control Aim+Human-Robot Synch+Mid-Level				Days Post-stroke	57	58.9	64.615	84			Months Post-stroke	152.5	58.5	70.1	52.8	20.6	85.2
	A = Assistive				Number of Participants	12	22	29	14			Number of Participants	10	8.6	14.5	9	28.3	25
	CB = Resistive / Challenge-Based
	*=Adaptive
	TB = Threshold-Based				TUG (s)	Subacute Stroke						BBS	Chronic Stroke
	AO = Adaptive Oscillator				Control Strategy	A+TB_EMG+M	A+TB_EMG_GRF+TT_M	A+TB_GRF+TT				Control Strategy	A+None+TT	A+TB_EMG+M	A+TB_EMG+M_C	A+TB_K_GRF+TT	A+None+TT_C	A+TB_GRF+TT_C	A+TB_K+TT	A+TB_K+TT_C	A+AO_K+TT	CB+TB_K+TT
	GRF = Ground Reaction Forces				Number of Exoskeletons	1	1	1				Number of Exoskeletons	1	1	1	1	1	1	1	1	1	1
	EMG = Electromyography				Number of Studies	1	1	1				Number of Studies	1	2	1	1	5	2	1	1	1	1
	K = Kinematics				Grade of Evidence	High	High	Low				Grade of Evidence	High	Mid	Low	High	High	Low	High	Low	High	High
	TT = Trajectory-Tracking				Training Intensity mean (minutes/week)	720	720	3600				Training Intensity mean (minutes/week)	3250	1680	4500	2400	2880	1440	2430	N/A	2430	2430
	C = Compliant				Training Intensity max (minutes/week)	720	720	3600				Training Intensity max (minutes/week)	3250	2880	4500	2400	6000	1440	2430	N/A	2430	2430
	M = Myoelectric				Training Intensity min (minutes/week)	720	720	3600				Training Intensity min (minutes/week)	3250	480	4500	2400	1080	1440	2430	N/A	2430	2430
					% Improvement mean	51	40	22.5				% Improvement mean	4	12.4	1	5.8	12	2	7.1	2	11.3	7.1
					% Improvement max	51	40	22.5				% Improvement max	4	13	1	5.8	22	3	7.1	2	11.3	7.1
					% Improvement min	51	40	22.5				% Improvement min	4	12	1	5.8	2	1	7.1	2	11.3	7.1
					Days Post-stroke	57	58.9	62.83				Months Post-stroke	152.5	69.75	82	52.8	29.4	48.3	85.2	?	85.2	87.6
					Number of Participants	12	22	46				Number of Participants	10	12	18	9	16.4	4	14	7	25	14
												LE-FMA	Chronic Stroke
												Control Strategy	A+None+TT	A+TB_K_GRF+TT	A+None+TT_C	A+TB_GRF+TT_C	A+AO_K+TT
												Number of Exoskeletons	1	1	1	1	2
												Number of Studies	1	1	4	2	2
												Grade of Evidence	High	High	High	Low	High
												Training Intensity mean (minutes/week)	3250	2400	2835	1440	2025
												Training Intensity max (minutes/week)	3250	2400	3780	1440	2430
												Training Intensity min (minutes/week)	3250	2400	1080	1440	1620
												% Improvement mean	3	13	27.7	4	25.1
												% Improvement max	3	13	60	4	29
												% Improvement min	3	13	11.3	4	21.4
												Months Post-stroke	152.5	52.8	18.2	48.3	67.3
												Number of Participants	10	9	11	4	19.5
												TUG (s)	Chronic Stroke
												Control Strategy	A+TB_EMG+M	A+TB_EMG+M_C	A+None+TT_C	A+TB_GRF+TT_C
												Number of Exoskeletons	1	1	1	1
												Number of Studies	2	1	6	2
												Grade of Evidence	Mid	Low	High	Low
												Training Intensity mean (minutes/week)	1680	4500	3910	1440
												Training Intensity max (minutes/week)	2880	4500	10500	1440
												Training Intensity min (minutes/week)	480	4500	1500	1440
												% Improvement mean	-4	6	20	11
												% Improvement max	3	6	12.5	13
												% Improvement min	-10	6	41	9
												Months Post-stroke	69.75	82	14.5	48.3
												Number of Participants	12	18	15.6	4
